# Supplementary material for: Implementation of COVID-19 Infection Control Measures by German Dentists: A Qualitative Study to Identify Enablers and Barriers
Source: Int J Environ Res Public Health. 2021 May 26;18(11):5710. doi: 10.3390/ijerph18115710 (PMC8198934; doi:10.3390/ijerph18115710)
Supplement: Supplementary file 1 [file ijerph-18-05710-s001.zip]

Archive with 1 entries (1 files):
- ijerph-1184798-supplementary.pdf
